# Supplementary material for: Epigenetic Clock Explains White Matter Hyperintensity Burden Irrespective of Chronological Age
Source: Biology (Basel). 2022 Dec 24;12(1):33. doi: 10.3390/biology12010033 (PMC9855342; doi:10.3390/biology12010033)
Supplement: Supplementary file 1 [file biology-12-00033-s001.zip]

Archive with 1 entries (1 files):
- biology-2074370-supplementary.pdf
